# Supplementary material for: Systemic vasoconstriction and mortality in patients with heart failure and reduced ejection fraction: A cohort of patients who underwent non-invasive hemodynamic monitoring
Source: PLoS One. 2024 Dec 20;19(12):e0312582. doi: 10.1371/journal.pone.0312582 (PMC11661613; doi:10.1371/journal.pone.0312582)
Supplement: S1 Raw data — (XLSX) [file pone.0312582.s001.xlsx]

## Sheet: RAW DATA
NAME	AGE	HEIGHT	WEIGHT	FU_DAYS	DEATH	UREA	CREATINIE	NA	K	BNP	HEMGLOBIN	HEMATOCRIT	ALBUMIN	ISCHEMIC HF	CHAGAS DISEASE	HYPERTENSIVE	VALVOPATHY	IDIOPATIC	EJECTION FRACTION	DOBUTAIME	DOBUTAMINE INFUSION	BETABLOCKER	DIURETIC	ARB	ACEI	NITRATES	HIDRALAZIN	SPIRONOLACTONE	AMIODARONE	DIGOXIN	CAUCASIAN	AFRO-AMERICAN	MULTIPLE ETHNIC GROUPS	ALIVE	CARDIAC INDEX	SRVi	BLOOD PRESSURE MEAN
1	78	155	60	29	1	59	1.41	130	4.6	3849	9.2	30	3.3	1	0	0	0	0	25	1	8.25	1	1	0	0	1	1	0	0	0	0	0	0	0	3.4	1835	78
2	60	160	58	577	0	38	0.82	134	4.4	1021	11	35	3.3	0	0	0	0	1	18	1	11.3793	1	1	0	1	0	1	0	0	1	0	0	1	0	3	1992	75
3	72	165	66	199	0	58	1.31	139	3.2	1723	12.2	39	2.7	0	1	1	0	0	21	1	7.5	1	1	0	1	0	0	0	1	0	0	0	1	0	1.5	3705	69
4	73	166	60	990	1	45	1.5	137	4.6	1902	12.2	39	3.8	0	0	1	0	1	20	1	5.6	1	1	0	0	1	1	0	0	0	0	1	0	0	1.7	3724	77
5	45	154	47	314	1	54	1.5	132	4.2	592	11.4	37	3.1	0	1	0	0	0	20	1	14.2	1	1	0	1	0	0	1	0	0	0	0	1	0	1.4	5611	57
6	30	165	77	4159	0	65	1.16	118	4	1064	11.1	31	3.6	0	0	0	1	1	17	1	8.57143	1	1	0	1	1	1	0	1	0	1	0	0	1	2.5	2115	67
7	70	174	74	26	0	74	1.34	138	4.3	801	12.3	38	2.6	0	0	1	0	0	22	1	13.5203	1	0	0	1	0	0	0	0	0	1	0	0	0	3.2	2078	82
8	33	175	85	153	1	34	1.03	138	4	507	15	46	3.3	0	0	0	0	0	20	1	4.70824	1	1	0	1	0	0	0	0	1	1	0	0	0	2.9	2243	76
9	66	160	54	44	0	23	0.98	131	3.4	4186	11.3	36	2.6	0	1	0	0	0	26	1	9.25	0	1	0	1	0	0	0	0	1	1	0	0	0	1.8	3268	73
10	75	154	61	1500	0	86	1.44	134	4.8	193	12.9	41	2.9	0	1	0	0	0	31												0	1	0	0	2.9	1913	70
11	49	168	69	178	1	96	1.56	143	4.2	1982	12.3	39	2.3	0	1	0	0	0	18	1	6.8	1	1	0	1	0	0	0	0	0	0	1	0	0	2.3	2928	84
12	55	176	91	107	0	59	1.66	133	3.7	588	10.5	33	NA	0	0	1	0	0	30	1	7.32967	1	1	0	1	0	0	0	0	0	1	0	0	0	2.5	2046	61
13	67	165	56	135	1	39	1.18	135	4.5	570	14	44	1.9	1	0	1	0	0	32	1	17.8661	0	1	0	1	0	0	0	0	1	1	0	0	0	3.8	1448	71
14	53	165	95	865	0	26	0.81	136	2.9	431	8.4	29	2.6	0	0	1	0	0	35	1	5.25789	1	0	0	1	1	1	0	0	0	1	0	0	0	4	1557	78
15	45	153	50	3820	0	48	1.02	140	4.9	492	11.8	36	3.2	0	0	0	0	1	20	1	26.68	0	1	0	0	1	1	1	0	0	0	1	0	1	NA	NA	NA
16	66	165	52	92	1	78	1.06	138	4.2	1104	10.8	33	2.9	0	1	0	1	0	25	1	8.325	1	1	1	1	1	1	0	0	0	1	0	0	0	2.9	1772	62
17	47	161	55	2105	0	55	0.98	138	4.1	1716	10.6	33	3.2	0	0	0	1	0	29	1	7.26545	1	1	0	1	0	0	0	0	0	0	0	1	0	3.9	1688	81
18	61	160	69	472	0	104	1.25	139	3.7	460	12.1	38	3	0	1	0	0	0	20	1	4.82609	1	1	1	1		1	0	0	1	0	1	0	0	2.4	1918	59
19	40	177	84	371	0	60	1.15	131	3.4	1973	11.3	34	3.6	0	1	0	1	0	20	1	5.94643	1	1	0	0	0	0	0	0	0	1	0	0	0	2.6	2195	71
20	65	150	80	830	0	37	1.09	140	3.3	872	12	37	NA	1	0	0	1	0	15	1	4.16875										1	0	0	0	2.5	2281	71
21	57	170	81	2922	0	62	1.29	131	6.1	541	14.1	42	3.1	1	0	0	0	0	20	1	6.16667	1	1	0	1	1	1	1	0	0	0	1	0	0	3.3	1735	67
22	81	170	62	39	0	35	1.21	135	4.7	883	17.3	50	3.2	0	0	1	0	0	20	1	5.37097	0	1	0	1	0	1	0	0	0	1	0	0	0	3.4	1798	69
23	52	174	89	672	0	72	1.28	140	4	674	13.9	44	4.2	0	0	1	1	0	29	1	5.61236	1	1	0	0	1	1	0	0	0	1	0	0	0	3.3	1830	76
24	28	175	69	87	1	32	0.82	134	4	1279	14.9	46	3.9	0	0	0	1	0	22	1	7.23913	1	1	0	1	0	0	0	0	1	1	0	0	0	2.4	2473	74
25	41	175	69	3678	0	40	1.21	136	3.9	953	13	41	2.5	0	0	1	0	0	19	1	0.965217	1	1	0	1	0	1	0	0	1	1	0	0	1	2.9	1941	71
26	55	170	67	108	1	39	1.67	135	3.9	371	11.9	34	NA	0	1	1	0	0	35	1	9.9403	1	1	0	1	1	1	0	0	0	0	0	1	0	3.8	1133	52
27	44	186	84	330	0	26	0.93	139	4	4171	14.8	46	3.6	0	0	1	1	0	23	1	3.97024	1	1	1	0	0	0	0	0	1	1	0	0	0	2.3	2928	84
28	36	169	77	82	0	98	1.41	137	5.4	202	12.7	38	4.4	0	1	0	0	1	23	1	4.32468	1	0	1	1	0	1	0	0	1	1	0	0	0	2.8	1775	61
29	56	178	62	2199	0	33	1.21	142	4.3	904	14.3	44	2.8	0	0	0	0	1	25	1	10.7419	1	1	0	0	1	1	0	0	0	1	0	0	0	2.7	2529	86
30	60	173	53	4	1	90	1.61	134	4.5	2301	10	32	3.7	0	0	1	0	1	21	1	20.1358	0	1	1	0	0	0	0	0	0	1	0	0	0	3.2	1811	67
31	57	173	80	1793	0	29	1	134	3.8	3195	13.2	40	NA	0	1	0	0	0	28	1	4.1625										0	0	1	0	2.6	1758	56
32	34	159	73	19	1	167	1.24	151	3.7	3490	9.2	30	2.5	0	1	0	0	0	20	1	18.274	0	1	0	0	1	1	1	0	0	1	0	0	0	3.3	4385	84
33	56	160	52	37	0	79	1.23	137	5.6	644	10.4	38	NA	0	1	0	0	0	36	1	3.20192	1	0	0	0	1	1	0	0	1	1	0	0	0	4.4	1415	78
34	63	180	102	41	1	66	1.66	139	3.2	989	9.1	31	2.5	0	0	0	0	1	15	1	15.0402	1	1	0	0	1	1	1	0	0	1	0	0	0	2.8	2815	83
35	66	172	64	3339	0	118	2.78	134	5.3	1695	NA		4.4	0	0	0	1	1	27	1	7.80469	1	1	0	1	1	1	0	0	0	0	0	1	0	2.5	2274	57
36	89	165	66	283	1	81	1.93	136	4.7	253	12.4	41	3	0	0	1	0	0	34	1	5.04545	1	1		1	0	0	0	0	0	1	0	0	0	2.1	2108	55
37	40	163	66	55	0	143	2.06	131	4.8	403	11.2	38	3.1	0	1	0	1	0	15	1	5.05303	1	1	0	1	1	1	0	0	1	1	0	0	1	1.9	2116	50
38	54	165	51	7	1	95	1.91	135	3.7	1974	11	36	3.8	0	1	0	1	0	21	1	13.0588	1	1	0	0	1	0	0	0	0	0	1	0	0	3.6	2375	59
39	73	166	53	40	1	50	0.9	131	3.1	1411	8.8	28	NA	1	1	0	0	0	24	1	6.28302	0	1		1	0	0	0	0	1	0	1	0	0	3.2	2238	81
40	68	153	55	51	1	99	1.58	139	3.8	3541	14.5	45	2.9	1	0	0	1	0	25	1	9.08182	1	1	0	1	0	0	0	0	0	1	0	0	0	1.6	3306	66
41	66	180	139	8	0	104	2.21	138	5.1	438	14.1	45	NA	1	0	0	0	0	30	0	0	1	0		1	0	0	0	0	0	1	0	0	0	2.4	2568	77
42	65	167	93	41	0	88	2.65	145	3.9	394	10	33	NA						20	0	0	1	1	0	0	1	1	1	1	0	1	0	0	0	2.9	2144	67
43	78	150	40	16	1	56	1.48	130	3.7	2177	9	29	2.3	0	1	0	0	0	28	0	0	0	1	0	0	1	1	0	0	0	1	0	0	0	3.8	1769	82
44	53.2932	168	60	32	1	37	0.85	136	4.3	2921	15.9	53	3	0	1	0	0	0	25	1	5.55	1	0	1	0	0	0	1	1	1	1	0	0	0	2.7	2015	67
45	46.5616	165	64	2647	0	78	1.22	130	4.9	271	14.6	45	4.2	0	1	0	0	0	26	0	0	1	0	1	1	1	1	0	0	0	1	0	0	0	3.6	1291	59
46	55.3233	165	68	1493	0	48	1.63	134	4.5	183	12.9	39	3.8	1	0	0	0	0	20	0	0	0	0	1	0	0	0	0	0	0	1	0	0	0	2.1	1789	48
47	61.8521	169	70	1436	0	58	1.66	138	4.3	1496	15.4	50	3.6	1	0	0	0	0	25	1	11.8929	0	1	0	1	1	0	1	0	0	1	0	0	0	1.6	2750	54
48	70.2466	156	50	473	0	103	2.38	136	5.3	937	11.1	35	3.3	1	1	0	0	0	26	0	0	1	0	0	0	0	0	0	0	0	1	0	0	0	1.2	5948	90
49	68.5041	153	71	27	1	97	1.63	135	3	2415	9.5	31	3.3	1	0	0	0	0	NT	1	9.38028	1	1	0	0	1	1	1	0	0	1	0	0	0	2.7	1915	66
50	73.2521	170	96	5	1	158	2.83	135	5.1	2203	9.3	30	2.5	0	1	0	0	0	17	0	0	1	1	0	0	1	1	0	0	0	1	0	0	0	3	3500	57
51	55	170	94	947	1	63	1.75	141	4.9	1422	12.8	33	3.6	1	0	0	0	0	20	0	0	1	1	1		1	1	1	0	1	1	0	0	0	2.4	2371	72
52	62.8822	160	57	283	0	39	1.07	138	4.2	679	12.9	43	NA	0	0	0	0	1	18	1	11.6842	1	0	1	0	0	1	0	0	0	1	0	0	1	2.6	1431	47
53	51.5699	166	61	79	0	118	1.46	130	5.2	2265	14.3	42	3.1	0	0	0	0	1	20	0	0	1	0	0	1	0	1	0	0	0	0	1	0	0	1.2	4529	69
54	69.6301	150	81	71	1	133	2.77	129	5.4	4654	10.5	32	1.9	0	1	0	0	0	30	0	0										1	0	0	0	2.6	2454	71
55	58.7178	160	58	2418	0	38	1.2	133	4	135	13	41	3.6	0	1	0	0	0	25	1	14.3534	1	1	0	0	0	1	0	0	0	1	0	0	1	3.9	1289	62
56	74.5753	150	45	49	0	57	1.37	132	4.4	2811	10.1	33	3.7	0	1	0	0	0	23	0	0	1	1	0	1	1	1	0	0	0	1	0	0	0	1.9	2911	69
57	46.3781	150	59	20	1	31	0.99	133	4.1	626	13.7	44	NA	0	0	0	0	1	20	1	8.12746	0	1	1	0	0	0	1	0	1	1	0	0	0	2.1	2661	48
58	38.9014	150	47	1504	0	33	0.8	133	3.9	1291	10.7	36	NA	0	1	0	0	0	20	1	5.32979	1	1	1	0	0	0	1	0	0	1	0	0	1	2.7	2629	87
